# Supplementary material for: Optimal decoding of neural dynamics occurs at mesoscale spatial and temporal resolutions
Source: Front Cell Neurosci. 2024 Feb 14;18:1287123. doi: 10.3389/fncel.2024.1287123 (PMC10899419; doi:10.3389/fncel.2024.1287123)
Supplement: Supplementary file 2 [file Data_Sheet_2.ZIP]

Archive with 193 entries (190 files):
- supplementary figures/
- supplementary figures/supplementary_8D.eps
- __MACOSX/
- __MACOSX/supplementary figures/
- __MACOSX/supplementary figures/._supplementary_8D.eps
- supplementary figures/supplementary_5C.eps
- __MACOSX/supplementary figures/._supplementary_5C.eps
- supplementary figures/supplementary_5B.eps
- __MACOSX/supplementary figures/._supplementary_5B.eps
- supplementary figures/supplementary_7J.eps
- __MACOSX/supplementary figures/._supplementary_7J.eps
- supplementary figures/supplementary_8E.eps
- __MACOSX/supplementary figures/._supplementary_8E.eps
- supplementary figures/supplementary_9A.eps
- __MACOSX/supplementary figures/._supplementary_9A.eps
- supplementary figures/supplementary_8G.eps
- __MACOSX/supplementary figures/._supplementary_8G.eps
- supplementary figures/supplementary_9C.eps
- __MACOSX/supplementary figures/._supplementary_9C.eps
- supplementary figures/supplementary_7H.eps
- __MACOSX/supplementary figures/._supplementary_7H.eps
- supplementary figures/supplementary_4D.eps
- __MACOSX/supplementary figures/._supplementary_4D.eps
- supplementary figures/supplementary_5A.eps
- __MACOSX/supplementary figures/._supplementary_5A.eps
- supplementary figures/supplementary_7I.eps
- __MACOSX/supplementary figures/._supplementary_7I.eps
- supplementary figures/supplementary_9B.eps
- __MACOSX/supplementary figures/._supplementary_9B.eps
- supplementary figures/supplementary_8F.eps
- __MACOSX/supplementary figures/._supplementary_8F.eps
- supplementary figures/supplementary_8B.eps
- __MACOSX/supplementary figures/._supplementary_8B.eps
- supplementary figures/supplementary_9F.eps
- __MACOSX/supplementary figures/._supplementary_9F.eps
- supplementary figures/supplementary_4A.eps
- __MACOSX/supplementary figures/._supplementary_4A.eps
- supplementary figures/supplementary_5E.eps
- __MACOSX/supplementary figures/._supplementary_5E.eps
- supplementary figures/supplementary_6I.eps
- __MACOSX/supplementary figures/._supplementary_6I.eps
- supplementary figures/supplementary_6H.eps
- __MACOSX/supplementary figures/._supplementary_6H.eps
- supplementary figures/supplementary_5D.eps
- __MACOSX/supplementary figures/._supplementary_5D.eps
- supplementary figures/supplementary_9G.eps
- __MACOSX/supplementary figures/._supplementary_9G.eps
- supplementary figures/supplementary_8C.eps
- __MACOSX/supplementary figures/._supplementary_8C.eps
- supplementary figures/supplementary_9E.eps
- __MACOSX/supplementary figures/._supplementary_9E.eps
- supplementary figures/supplementary_8A.eps
- __MACOSX/supplementary figures/._supplementary_8A.eps
- supplementary figures/supplementary_5F.eps
- __MACOSX/supplementary figures/._supplementary_5F.eps
- supplementary figures/supplementary_4B.eps
- __MACOSX/supplementary figures/._supplementary_4B.eps
- supplementary figures/supplementary_6J.eps
- __MACOSX/supplementary figures/._supplementary_6J.eps
- supplementary figures/supplementary_4C.eps
- __MACOSX/supplementary figures/._supplementary_4C.eps
- supplementary figures/supplementary_5G.eps
- __MACOSX/supplementary figures/._supplementary_5G.eps
- supplementary figures/supplementary_9D.eps
- __MACOSX/supplementary figures/._supplementary_9D.eps
- supplementary figures/supplementary_1H.eps
- __MACOSX/supplementary figures/._supplementary_1H.eps
- supplementary figures/supplementary_2D.eps
- supplementary figures/supplementary_2E.eps
- __MACOSX/supplementary figures/._supplementary_2E.eps
- supplementary figures/supplementary_3A.eps
- __MACOSX/supplementary figures/._supplementary_3A.eps
- supplementary figures/supplementary_1I.eps
- supplementary figures/supplementary_1K.eps
- __MACOSX/supplementary figures/._supplementary_1K.eps
- supplementary figures/supplementary_3C.eps
- __MACOSX/supplementary figures/._supplementary_3C.eps
- supplementary figures/supplementary_3B.eps
- __MACOSX/supplementary figures/._supplementary_3B.eps
- supplementary figures/supplementary_2F.eps
- __MACOSX/supplementary figures/._supplementary_2F.eps
- supplementary figures/supplementary_1J.eps
- __MACOSX/supplementary figures/._supplementary_1J.eps
- supplementary figures/supplementary_2B.eps
- supplementary figures/supplementary_3F.eps
- __MACOSX/supplementary figures/._supplementary_3F.eps
- supplementary figures/supplementary_1N.eps
- supplementary figures/supplementary_3Q.eps
- __MACOSX/supplementary figures/._supplementary_3Q.eps
- supplementary figures/supplementary_3P.eps
- __MACOSX/supplementary figures/._supplementary_3P.eps
- supplementary figures/supplementary_1O.eps
- __MACOSX/supplementary figures/._supplementary_1O.eps
- supplementary figures/supplementary_3G.eps
- __MACOSX/supplementary figures/._supplementary_3G.eps
- supplementary figures/supplementary_2C.eps
- __MACOSX/supplementary figures/._supplementary_2C.eps
- supplementary figures/supplementary_3E.eps
- __MACOSX/supplementary figures/._supplementary_3E.eps
- supplementary figures/supplementary_2A.eps
- supplementary figures/supplementary_3R.eps
- __MACOSX/supplementary figures/._supplementary_3R.eps
- supplementary figures/supplementary_1M.eps
- __MACOSX/supplementary figures/._supplementary_1M.eps
- supplementary figures/supplementary_1L.eps
- __MACOSX/supplementary figures/._supplementary_1L.eps
- supplementary figures/supplementary_3D.eps
- __MACOSX/supplementary figures/._supplementary_3D.eps
- supplementary figures/supplementary_3I.eps
- __MACOSX/supplementary figures/._supplementary_3I.eps
- supplementary figures/supplementary_1A.eps
- supplementary figures/supplementary_3H.eps
- __MACOSX/supplementary figures/._supplementary_3H.eps
- supplementary figures/supplementary_3J.eps
- __MACOSX/supplementary figures/._supplementary_3J.eps
- supplementary figures/supplementary_1B.eps
- __MACOSX/supplementary figures/._supplementary_1B.eps
- supplementary figures/supplementary_1C.eps
- __MACOSX/supplementary figures/._supplementary_1C.eps
- supplementary figures/supplementary_1T.eps
- __MACOSX/supplementary figures/._supplementary_1T.eps
- supplementary figures/supplementary_3K.eps
- __MACOSX/supplementary figures/._supplementary_3K.eps
- supplementary figures/supplementary_1G.eps
- __MACOSX/supplementary figures/._supplementary_1G.eps
- supplementary figures/supplementary_3O.eps
- __MACOSX/supplementary figures/._supplementary_3O.eps
- supplementary figures/supplementary_1P.eps
- __MACOSX/supplementary figures/._supplementary_1P.eps
- supplementary figures/supplementary_1Q.eps
- __MACOSX/supplementary figures/._supplementary_1Q.eps
- supplementary figures/supplementary_3N.eps
- __MACOSX/supplementary figures/._supplementary_3N.eps
- supplementary figures/supplementary_1F.eps
- __MACOSX/supplementary figures/._supplementary_1F.eps
- supplementary figures/supplementary_1D.eps
- __MACOSX/supplementary figures/._supplementary_1D.eps
- supplementary figures/supplementary_1S.eps
- __MACOSX/supplementary figures/._supplementary_1S.eps
- supplementary figures/supplementary_3L.eps
- __MACOSX/supplementary figures/._supplementary_3L.eps
- supplementary figures/supplementary_3M.eps
- __MACOSX/supplementary figures/._supplementary_3M.eps
- supplementary figures/supplementary_1R.eps
- __MACOSX/supplementary figures/._supplementary_1R.eps
- supplementary figures/supplementary_1E.eps
- __MACOSX/supplementary figures/._supplementary_1E.eps
- supplementary figures/supplementary_9I.eps
- __MACOSX/supplementary figures/._supplementary_9I.eps
- supplementary figures/supplementary_5J.eps
- __MACOSX/supplementary figures/._supplementary_5J.eps
- supplementary figures/supplementary_7B.eps
- __MACOSX/supplementary figures/._supplementary_7B.eps
- supplementary figures/supplementary_6F.eps
- __MACOSX/supplementary figures/._supplementary_6F.eps
- supplementary figures/supplementary_6G.eps
- __MACOSX/supplementary figures/._supplementary_6G.eps
- supplementary figures/supplementary_7C.eps
- __MACOSX/supplementary figures/._supplementary_7C.eps
- supplementary figures/supplementary_9H.eps
- __MACOSX/supplementary figures/._supplementary_9H.eps
- supplementary figures/supplementary_9J.eps
- __MACOSX/supplementary figures/._supplementary_9J.eps
- supplementary figures/supplementary_5I.eps
- __MACOSX/supplementary figures/._supplementary_5I.eps
- supplementary figures/supplementary_6E.eps
- __MACOSX/supplementary figures/._supplementary_6E.eps
- supplementary figures/supplementary_7A.eps
- __MACOSX/supplementary figures/._supplementary_7A.eps
- supplementary figures/supplementary_6D.eps
- __MACOSX/supplementary figures/._supplementary_6D.eps
- supplementary figures/supplementary_5H.eps
- __MACOSX/supplementary figures/._supplementary_5H.eps
- supplementary figures/supplementary_7D.eps
- __MACOSX/supplementary figures/._supplementary_7D.eps
- supplementary figures/supplementary_7E.eps
- __MACOSX/supplementary figures/._supplementary_7E.eps
- supplementary figures/supplementary_6A.eps
- __MACOSX/supplementary figures/._supplementary_6A.eps
- supplementary figures/supplementary_8J.eps
- __MACOSX/supplementary figures/._supplementary_8J.eps
- supplementary figures/supplementary_8H.eps
- __MACOSX/supplementary figures/._supplementary_8H.eps
- supplementary figures/supplementary_7G.eps
- __MACOSX/supplementary figures/._supplementary_7G.eps
- supplementary figures/supplementary_6C.eps
- __MACOSX/supplementary figures/._supplementary_6C.eps
- supplementary figures/supplementary_6B.eps
- __MACOSX/supplementary figures/._supplementary_6B.eps
- supplementary figures/supplementary_7F.eps
- __MACOSX/supplementary figures/._supplementary_7F.eps
- supplementary figures/supplementary_8I.eps
- __MACOSX/supplementary figures/._supplementary_8I.eps
